# Supplementary material for: Properties of Dietary Flavone Glycosides, Aglycones, and Metabolites on the Catalysis of Human Endoplasmic Reticulum Uridine Diphosphate Glucuronosyltransferase 2B7 (UGT2B7)
Source: Nutrients. 2023 Nov 28;15(23):4941. doi: 10.3390/nu15234941 (PMC10708323; doi:10.3390/nu15234941)
Supplement: Supplementary file 1 [file nutrients-15-04941-s001.zip]

Archive with 1 entries (1 files):
- nutrients-2658609-supplementary.pdf
